# Supplementary material for: Dysfunctional cGMP Signaling Leads to Age-Related Retinal Vascular Alterations and Astrocyte Remodeling in Mice
Source: Int J Mol Sci. 2022 Mar 12;23(6):3066. doi: 10.3390/ijms23063066 (PMC8954518; doi:10.3390/ijms23063066)
Supplement: Supplementary file 1 [file ijms-23-03066-s001.zip]

Archive with 1 entries (1 files):
- ijms-1615165-supplementary.pdf
